# Supplementary material for: Diversity, Ecology and Phytogeography of Bryophytes across Temperate Forest Communities—Insight from Mt. Papuk (Croatia, SE Europe)
Source: Plants (Basel). 2023 Sep 22;12(19):3346. doi: 10.3390/plants12193346 (PMC10574398; doi:10.3390/plants12193346)
Supplement: Supplementary file 1 [file plants-12-03346-s001.zip › Supplementary_Table_S1.xlsx]

## Sheet: Sheet1
	Locality id	1	2	3	4	5	6	7	8	9	10	11	12	13	14	15	16	17	18	19	20	21
	Y_WGS_84	17.6415	17.5775	17.567	17.5356	17.5348	17.5029	17.5319	17.6311	17.6988	17.8622	17.8641	17.8658	17.8156	17.8032	17.7667	17.6868	17.683	17.5285	17.6221	17.6423	17.7254
	X_WGS_84	45.487	45.4633	45.4892	45.5131	45.5758	45.5667	45.6051	45.5743	45.5315	45.4647	45.4746	45.4937	45.4954	45.51	45.5134	45.5187	45.523	45.501	45.4772	45.4696	45.5301
	Forest type	QA	QB	FA	FA	FA	FA	QB	FA	FA	FA	FA	QB	QA	QA	QA	FB	FB	FA	FA	QB	FA
Species name	Liverwort (L)/moss (M)
Barbilophozia barbata (Schmidel ex Schreb.) Loeske	L	+
Bazzania trilobata (L.) Gray	L																		+
Blepharostoma trichophyllum (L.) Dumort.	L	+																	+	+
Calypogeia fissa (L.) Raddi	L						+												+
Cephalozia bicuspidata (L.) Dumort.	L	+																+
Cephaloziella divaricata (Sm.) Schiffn.	L								+							+
Chiloscyphus polyanthos (L.) Corda	L			+																		+
Lophocolea heterophylla (Schrad.) Dumort.	L			+	+		+		+													+
Conocephalum conicum (L.) Dumort.	L																		+			+
Conocephalum salebrosum Szweyk., Buczk. & Odrzyk.	L			+													+	+
Diplophyllum albicans (L.) Dumort.	L								+			+						+	+
Diplophyllum obtusifolium (Hook.) Dumort.	L			+					+
Frullania dilatata (L.) Dumort.	L	+		+											+				+	+
Frullania tamarisci (L.) Dumort.	L	+			+														+	+
Syzygiella autumnalis (DC.) K.Feldberg, Váňa, Hentschel & Heinrichs	L	+																		+
Solenostoma gracillimum (Sm.) R.M.Schust.	L			+					+							+
Solenostoma hyalinum (Lyell) Mitt.	L								+										+
Liochlaena lanceolata Nees	L																	+
Jungermannia pumila With.	L																		+
Microlejeunea ulicina (Taylor) Steph.	L																			+
Lepidozia reptans (L.) Dumort.	L	+																	+	+
Lophozia ventricosa (Dicks.) Dumort.	L	+																	+	+
Metzgeria conjugata Lindb.	L	+		+																+		+
Metzgeria furcata (L.) Corda	L	+		+	+	+			+			+							+	+		+
Pedinophyllum interruptum(Nees) Kaal.	L	+				+													+
Pellia epiphylla (L.) Corda	L																+
Pellia neesiana (Gottsche) Limpr.	L						+										+
Plagiochila asplenioides (L.) Dumort	L			+																		+
Plagiochila porelloides (Torr. ex Nees) Lindenb.	L	+			+	+	+			+		+						+	+	+		+
Porella arboris-vitae (With.) Grolle	L																		+
Porella platyphylla (L.) Pfeiff.	L																		+
Porella baueri (Schiffn.) C.E.O.Jensen	L																			+
Radula complanata (L.) Dumort.	L	+			+				+											+		+
Scapania nemorea (L.) Grolle	L										+	+							+
Tritomaria exsectiformis (Breidl.) Schiffn. ex Loeske	L																			+
Abietinella abietina (Hedw.) M.Fleisch.	M		+
Amblystegium serpens (Hedw.) Schimp.	M																			+
Amphidium mougeotii (Schimp.) Schimp.	M	+
Pseudanomodon attenuatus (Hedw.) Ignatov & Fedosov	M	+		+			+											+	+	+		+
Anomodon viticulosus (Hedw.) Hook. & Taylor	M			+		+	+											+			+
Antitrichia curtipendula (Hedw.) Brid.	M	+				+
Atrichum angustatum (Brid.) Bruch & Schimp.	M			+			+				+					+
Atrichum undulatum (Hedw.) P.Beauv.	M	+					+		+		+					+
Streblotrichum convolutum (Hedw.) P.Beauv.	M																				+
Barbula unguiculata Hedw.	M		+					+													+
Bartramia pomiformis Hedw.	M				+														+
Brachythecium glaerosum (Bruch ex Spruce) Schimp.	M																				+
Sciuro-hypnum plumosum (Hedw.) Ignatov & Huttunen	M																					+
Sciuro-hypnum populeum (Hedw.) Ignatov & Huttunen	M			+				+		+								+	+	+		+
Brachythecium rutabulum (Hedw.) Schimp.	M	+		+			+			+	+	+					+	+			+	+
Brachythecium salebrosum (Hoffm. ex F.Weber & D.Mohr) Schimp.	M							+											+	+
Brachytheciastrum velutinum (Hedw.) Ignatov & Huttunen	M						+		+										+	+
Bryoerythrophyllum recurvirostrum (Hedw.) P.C. Chen	M																				+
Bryum argenteum Hedw.	M																				+
Ptychostomum capillare (Hedw.) Holyoak & N.Pedersen	M	+						+										+		+
Ptychostomum rubens (Mitt.) Holyoak & N.Pedersen	M							+
Bryum ruderale Crundw. & Nyholm	M																				+
Campylophyllopsis calcarea (Crundw. & Nyholm) Ochyra	M																				+
Campyliadelphus chrysophyllus (Brid.) R.S.Chopra	M																				+
Campylopus pyriformis (Schultz) Brid.	M																			+
Ceratodon purpureus (Hedw.) Brid.	M	+													+	+					+
Brachythecium tommasinii (Sendtn. ex Boulay) Ignatov & Huttunen	M	+															+	+		+
Conardia compacta(Drumm. ex Müll.Hal.) H.Rob	M																	+
Ctenidium molluscum (Hedw.) Mitt.	M			+									+				+	+		+		+
Cynodontium polycarpon (Hedw.) Schimp.	M													+						+
Dichodontium pellucidum (Hedw.) Schimp.	M			+																		+
Dicranella heteromalla (Hedw.) Schimp.	M	+		+	+		+		+		+	+			+	+			+
Dicranella howei Renauld & Cardot	M																				+
Dicranella varia (Hedw.) Schimp.	M		+		+
Dicranoweisia cirrata (Hedw.) Lindb.	M	+																		+
Dicranum fulvum Hook.	M			+																+		+
Dicranum polysetum Sw. ex anon.	M																		+
Dicranum scoparium Hedw.	M	+		+	+	+						+		+					+		+
Dicranum spurium Hedw.	M																		+
Didymodon acutus (Brid.) K.Saito	M		+																		+
Didymodon cordatus Jur.	M																				+
Didymodon fallax (Hedw.) R.H.Zander	M		+											+				+			+
Didymodon rigidulus Hedw.	M														+						+
Didymodon spadiceus (Mitt.) Limpr.	M																				+
Didymodon sinuosus (Mitt.) Delonge	M																				+
Didymodon vinealis (Brid.) R.H.Zander	M																				+
Diphyscium foliosum (Hedw.) D.Mohr	M																		+
Flexitrichum flexicaule (Schwägr.) Ignatov & Fedosov	M												+								+
Encalypta streptocarpa Hedw.	M		+										+								+
Encalypta vulgaris Hedw.	M																				+
Eurhynchium angustirete (Broth.) T.J.Kop.	M	+			+														+	+
Cirriphyllum crassinervium (Taylor) Loeske & M.Fleisch.	M			+																		+
Oxyrrhynchium hians (Hedw.) Loeske	M		+	+													+	+	+		+	+
Plasteurhynchium striatulum (Spruce) M.Fleisch.	M																+
Fissidens dubius P.Beauv.	M												+						+
Fissidens taxifolius Hedw.	M												+					+
Funaria hygrometrica Hedw.	M	+
Grimmia hartmanii Schimp.	M									+
Grimmia muehlenbeckii Schimp.	M													+
Grimmia pulvinata (Hedw.) Sm.	M							+													+
Grimmia trichophylla Grev.	M	+																		+
Gymnostomum calcareum Nees & Hornsch.	M																	+
Hedwigia ciliata (Hedw.) P.Beauv.	M	+		+	+									+				+	+	+
Heterocladium heteropterum (Brid.) Schimp.	M										+											+
Homalia trichomanioides (Hedw.) Brid.	M									+												+
Homalothecium lutescens (Hedw.) H.Rob.	M		+																		+
Homalothecium philippeanum (Spruce) Schimp.	M																+	+		+
Homalothecium sericeum (Hedw.) Schimp.	M							+													+
Homomallium incurvatum (Schrad. ex Brid.) Loeske	M																				+
Hylocomium splendens (Hedw.) Schimp.	M			+	+														+
Hypnum cupressiforme Hedw.	M	+	+	+	+	+	+		+	+	+	+		+	+	+			+	+	+	+
Hypnum cupressiforme var. lacunosumBrid.	M												+			+
Callicladium imponens (Hedw.) Hedenäs, Schlesak & D.Quandt	M																			+
Pseudotaxiphyllum elegans (Brid.) Z.Iwats.	M	+		+							+
Isothecium alopecuroides (Lam. ex Dubois) Isov.	M	+		+	+	+		+		+		+							+	+		+
Isothecium myosuroides Brid.	M																					+
Leskea polycarpa Hedw.	M					+
Leucobryum glaucum (Hedw.) Ångstr.	M																		+
Leucobryum juniperoideum (Brid.) Müll.Hal.	M	+										+				+
Leucodon sciuroides (Hedw.) Schwägr.	M	+						+					+								+
Mnium hornum Hedw.	M										+	+
Mnium marginatum (Dicks.) P.Beauv.	M			+																+
Mnium stellare Hedw.	M			+													+	+				+
Alleniella complanata (Hedw.) S.Olsson, Enroth & D.Quandt	M	+		+		+												+	+			+
Exsertotheca crispa (Hedw.) S.Olsson, Enroth & D.Quandt	M												+					+	+
Lewinskya affinis (Schrad. ex Brid.) F.Lara, Garilleti & Goffinet	M																			+
Orthotrichum anomalum Hedw.	M	+																		+
Orthotrichum cupulatumBrid.	M	+																		+	+
Pulvigera lyellii (Hook. & Taylor) Plášek, Sawicki & Ochyra	M																				+
Orthotrichum pallens Bruch ex Brid.	M	+
Lewinskya speciosa (Nees) F.Lara, Garilleti & Goffinet	M	+																		+
Orthotrichum stramineum Hornsch. ex Brid.	M	+																		+
Lewinskya striata (Hedw.) F.Lara, Garilleti & Goffinet	M	+																		+
Paraleucobryum longifolium (Hedw.) Loeske	M									+										+	+
Plagiomnium affine (Blandow ex Funck) T.J.Kop.	M	+					+											+
Plagiomnium cuspidatum (Hedw.) T.J.Kop.	M			+						+		+										+
Plagiomnium ellipticum (Brid.) T.J.Kop.	M																	+
Plagiomnium rostratum (Schrad.) T.J.Kop.	M			+													+	+				+
Plagiomnium undulatum (Hedw.) T.J.Kop.	M										+						+	+				+
Plagiothecium cavifolium (Brid.) Z.Iwats.	M	+					+				+	+								+		+
Plagiothecium denticulatum (Hedw.) Schimp.	M						+					+
Plagiothecium laetum Schimp.	M																			+
Plagiothecium nemorale (Mitt.) A.Jaeger	M			+							+											+
Plagiothecium platyphyllum Mönk.	M			+
Plagiothecium succulentum (Wilson) Lindb.	M																			+
Platygyrium repens (Brid.) Schimp.	M	+																		+
Tortella squarrosa (Brid.) Limpr.	M																				+
Pleurozium schreberi (Willd. ex Brid.) Mitt.	M	+		+															+
Pogonatum aloides (Hedw.) P.Beauv.	M			+					+										+
Pogonatum urnigerum (Hedw.) P.Beauv.	M				+		+				+					+
Pohlia nutans (Hedw.) Lindb.	M				+											+
Polytrichastrum alpinum (Hedw.) G.L.Sm.	M											+				+
Polytrichum formosum Hedw.	M	+		+	+		+		+		+	+		+	+	+			+
Polytrichum commune Hedw.	M																		+
Polytrichum juniperinum Hedw.	M	+																	+
Polytrichum piliferum Hedw.	M	+												+	+	+			+
Pseudoleskeella catenulata (Brid. ex Schrad.) Kindb.	M	+																		+
Pseudoscleropodium purum (Hedw.) M.Fleisch.	M																		+
Pseudotaxiphyllum elegans (Brid.) Z.Iwats.	M	+		+							+								+	+
Ptychostomum moravicum (Podp.) Ros & Mazimpaka	M							+
Pterigynandrum filiforme Hedw.	M								+										+	+
Rhabdoweisia fugax (Hedw.) Bruch. & Schimp.	M	+																		+
Rhizomnium punctatum (Hedw.) T.J.Kop.	M			+			+				+	+							+			+
Rhynchostegiella teneriffae (Mont.) Dirkse & Bouman	M																	+
Hylocomiadelphus triquetrus (Hedw.) Ochyra & Stebel	M		+																+
Schistidium crassipilum H.H.Blom	M																			+	+
Sciuro-hipnum flotowianum (Sendtn.) Ignatov & Huttunen	M																					+
Seligeria pusilla (Hedw.) Bruch & Schimp.	M																	+
Sphagnum quinquefarium (Braithw.) Warnst.	M																		+
Syntrichia calcicola J.J.Amann	M																				+
Syntrichia montana Nees	M												+
Taxiphyllum wissgrillii (Garov.) Wijk & Margad.	M																					+
Thamnobryum alopecurum (Hedw.) Gangulee	M			+						+							+	+	+			+
Thuidium assimile (Mitt.) A.Jaeger	M																				+
Thuidium delicatulum (Hedw.) Schimp.	M		+			+				+											+
Thuidium recognitum (Hedw.) Lindb.	M	+																			+
Tortella fasciculata (Culm.) Culm.	M																				+
Tortella inclinata (R.Hedw.) Limpr.	M												+
Tortella tortuosa (Hedw.) Limpr.	M												+								+
Syntrichia ruralis (Hedw.) F.Weber & D.Mohr var. ruralis	M																				+
Tortula lindbergii Broth.	M																				+
Tortula muralisHedw.	M		+					+													+
Trichostomum brachydontium Bruch	M												+
Trichostomum crispulum Bruch	M																				+
Ulota bruchii Hornsch. ex Brid.	M																			+
Ulota crispula Bruch	M														+
Weissia brachycarpa (Nees et Hornsch.) Jur.	M																				+
Weisia controversa Hedw.	M																				+
Weisia longifolia Mitt.	M																				+
Abbreviations:
FA– aciodophilous beech forests
FB– basiphilous beech forests
QA– acidophilous oak for-ests
QB– basiphilous oak forests
