# Supplementary material for: Diversity, Ecology and Phytogeography of Bryophytes across Temperate Forest Communities—Insight from Mt. Papuk (Croatia, SE Europe)
Source: Plants (Basel). 2023 Sep 22;12(19):3346. doi: 10.3390/plants12193346 (PMC10574398; doi:10.3390/plants12193346)
Supplement: Supplementary file 1 [file plants-12-03346-s001.zip › Supplementary_Table_S2.xlsx]

## Sheet: Sheet1
Species richness
Kruskal-Wallis test for equal medians:
H (chi2):	2.177
Hc (tie corrected):	2.188
p (same):	0.5342
There is no significant difference between sample medians
Mann-Whitney pairwise test:
	QA	QB	FA	FB
QA		0.8839	0.2654	0.8143
QB	0.8839		0.3244	0.4811
FA	0.2654	0.3244		0.7662
FB	0.8143	0.4811	0.7662
Shannon diversity index
Kruskal-Wallis test for equal medians:
H (chi2):	2.177
Hc (tie corrected):	2.188
p (same):	0.5342
There is no significant difference between sample medians
Mann-Whitney pairwise test:
	QA	QB	FA	FB
QA		0.8839	0.2654	0.8143
QB	0.8839		0.3244	0.4811
FA	0.2654	0.3244		0.7662
FB	0.8143	0.4811	0.7662
Margalef richness index
Kruskal-Wallis test for equal medians:
H (chi2):	2.177
Hc (tie corrected):	2.188
p (same):	0.5342
There is no significant difference between sample medians
Mann-Whitney pairwise test:
	QA	QB	FA	FB
QA		0.8839	0.2654	0.8143
QB	0.8839		0.3244	0.4811
FA	0.2654	0.3244		0.7662
FB	0.8143	0.4811	0.7662
Light (L)
Kruskal-Wallis test for equal medians:
H (chi2):	14.44
Hc (tie corrected):	14.45
p (same):	0.002351
There is a significant difference between sample medians
Mann-Whitney pairwise test:
	QA	QB	FA	FB
QA		0.8852	0.01083*	0.1052
QB	0.8852		0.004962*	0.1052
FA	0.01083*	0.004962*		0.09294
FB	0.1052	0.1052	0.09294
* p < 0.05
Temperature (T)
Kruskal-Wallis test for equal medians:
H (chi2):	13.23
Hc (tie corrected):	13.28
p (same):	0.004068
There is a significant difference between sample medians
Mann-Whitney pairwise test:
	QA	QB	FA	FB
QA		0.02652*	0.2667	0.1052
QB	0.02652*		0.004808*	0.1336
FA	0.2667	0.004808*		0.03795*
FB	0.1052	0.1336	0.03795*
* p < 0.05
Moisture (F)
Kruskal-Wallis test for equal medians:
H (chi2):	10.75
Hc (tie corrected):	10.77
p (same):	0.01305
There is a significant difference between sample medians
Mann-Whitney pairwise test:
	QA	QB	FA	FB
QA		0.8852	0.07745	0.1052
QB	0.8852		0.004923*	0.1052
FA	0.07745	0.004923*		0.6207
FB	0.1052	0.1052	0.6207
* p < 0.05
Reaction (R)
Kruskal-Wallis test for equal medians:
H (chi2):	13.06
Hc (tie corrected):	13.1
p (same):	0.004428
There is a significant difference between sample medians
Mann-Whitney pairwise test:
	QA	QB	FA	FB
QA		0.03038*	0.08822	0.1052
QB	0.03038*		0.007388*	0.4875
FA	0.08822	0.007388*		0.06042
FB	0.1052	0.4875	0.06042
* p < 0.05
Nitrogen (N)
Kruskal-Wallis test for equal medians:
H (chi2):	10.82
Hc (tie corrected):	10.83
p (same):	0.01266
There is a significant difference between sample medians
Mann-Whitney pairwise test:
	QA	QB	FA	FB
QA		0.03038*	0.1326	0.1052
QB	0.03038*		0.0579	0.4875
FA	0.1326	0.0579		0.03768*
FB	0.1052	0.4875	0.03768*
* p < 0.05
Measured pH
Kruskal-Wallis test for equal medians:
H (chi2):	13.07
Hc (tie corrected):	13.07
p (same):	0.004492
There is a significant difference between sample medians
Mann-Whitney pairwise test:
	QA	QB	FA	FB
QA		0.03038*	0.2671	0.1052
QB	0.03038*		0.005*	0.4875
FA	0.2671	0.005*		0.03821*
FB	0.1052	0.4875	0.03821*
* p < 0.05
Abbreviations:
FA– aciodophilous beech forests
FB– basiphilous beech forests
QA– acidophilous oak for-ests
QB– basiphilous oak forests
